# Supplementary material for: Anti-PD-1 combined sorafenib versus anti-PD-1 alone in the treatment of advanced hepatocellular cell carcinoma: a propensity score-matching study
Source: BMC Cancer. 2022 Jan 11;22:55. doi: 10.1186/s12885-022-09173-4 (PMC8753926; doi:10.1186/s12885-022-09173-4)
Supplement: Supplementary file 2 — Additional file 2. [file 12885_2022_9173_MOESM2_ESM.xlsx]

## Sheet: Supplemental data
Combination	Age	Sex1M2F	HBV	HCV	Alcohol	Cirrhosis	CPSA	ALBIgrade	PortalVeinThrombosis	Metastasis	AFPmorethan400	SoraExperi	ECOG	tumorburden	ORR	DCR	PDeventAny	PFS	DeatheventAny	OS	PRE_1	Weight	HAZ_1	XBE_1
0	64	1	0	1	1	1	0	ALBI 2	1	1	1	1	0	0	0	0	1	1.7	1	7.17	0.374035	1.59753	0.50366	0.200365
0	65	1	0	0	0	0	1	ALBI 2	0	1	0	1	0	1	0	0	1	2.56667	1	11.9	0.396591	1.65725	0.740156	0.200365
0	37	2	1	0	0	0	1	ALBI 1	0	1	0	1	0	0	0	0	1	0.733333	1	15.63	0.278463	1.38593	0.892693	0.200365
0	64	1	1	0	0	0	1	ALBI 2	1	0	1	1	0	0	0	0	1	3.3	1	24.83	0.414625	1.70831	1.35234	0.200365
0	67	2	1	0	0	1	1	ALBI 2	0	1	1	0	0	0	0	0	1	2.93333	1	6.67	0.290418	1.40928	0.449554	0.200365
0	86	1	0	0	1	0	1	ALBI 2	0	1	1	0	0	0	0	0	1	1.56667	1	1.57	0.249562	1.33255	0.00852818	0.200365
0	78	2	0	1	0	0	0	ALBI 2	1	1	0	1	0	0	0	0	1	1.56667	1	6.13	0.255668	1.34349	0.386034	0.200365
0	41	1	1	0	1	0	1	ALBI 1	0	1	1	1	0	1	1	1	1	16.0667	1	17.2	0.477322	1.91322	0.992797	0.200365
0	66	1	1	0	1	1	1	ALBI 2	1	1	0	1	0	0	0	1	1	1.66667	1	11.43	0.499357	1.99743	0.719807	0.200365
0	75	1	1	0	1	1	1	ALBI 2	1	0	1	1	0	0	0	0	1	4.8	1	4.8	0.551799	2.23114	0.303548	0.200365
0	63	2	1	0	0	0	0	ALBI 2	1	0	1	0	0	1	0	0	1	1.83333	1	2.57	0.543648	2.19129	0.0977594	0.200365
0	56	1	1	0	1	1	1	ALBI 1	0	0	0	0	0	0	1	1	0	25.2667	0	29.73	0.235525	1.30809	1.35234	0.200365
0	62	2	0	1	0	1	1	ALBI 2	0	1	0	1	0	0	1	1	1	4.36667	1	24.7	0.246744	1.32757	1.22027	0.200365
0	68	2	0	1	1	0	0	ALBI 2	0	1	1	1	0	0	0	0	1	1.96667	1	3.83	0.190819	1.23582	0.226666	0.200365
0	62	1	1	0	1	1	0	ALBI 2	0	0	1	0	0	0	0	0	1	2.43333	1	5.6	0.184021	1.22552	0.361766	0.200365
0	67	2	1	0	0	0	0	ALBI 2	0	1	1	1	0	0	0	0	1	1.63333	1	4.03	0.185312	1.22746	0.237294	0.200365
0	69	1	1	0	0	0	1	ALBI 1	0	1	1	1	0	0	0	0	1	2.16667	1	4.6	0.187566	1.23087	0.280972	0.200365
0	49	1	1	0	1	0	1	ALBI 2	1	0	1	1	0	1	0	0	1	2.76667	1	4.13	0.713588	3.49147	0.269873	0.200365
0	69	2	0	0	0	1	0	ALBI 3	1	0	1	1	1	0	0	0	1	2.43333	1	3.17	0.878023	8.19829	0.126285	0.200365
0	78	2	1	0	0	0	0	ALBI 2	1	1	1	0	0	0	0	0	1	1.6	1	1.77	0.309861	1.44898	0.0432696	0.200365
0	56	1	1	0	0	1	1	ALBI 2	1	1	1	1	0	1	0	0	1	2.4	1	3.8	0.696473	3.2946	0.20592	0.200365
0	58	1	1	0	0	0	1	ALBI 1	0	0	1	1	0	0	0	0	1	2.03333	0	21.37	0.209027	1.26427	1.03431	0.200365
0	78	2	0	1	1	1	0	ALBI 2	0	1	1	0	0	0	0	0	1	1.26667	1	4.07	0.188259	1.23192	0.248036	0.200365
0	74	1	1	0	1	1	0	ALBI 3	1	0	1	1	0	0	0	1	0	11.5	0	19.83	0.426337	1.74318	1.03431	0.200365
0	64	1	1	0	0	1	0	ALBI 3	1	1	1	1	0	1	1	1	1	6.63333	1	12.5	0.560834	2.27704	0.761826	0.200365
0	67	1	1	0	1	0	1	ALBI 1	0	1	1	1	0	0	0	0	1	3.36667	1	10.3	0.24414	1.323	0.663598	0.200365
0	77	1	0	0	1	0	0	ALBI 2	0	1	0	1	0	0	0	0	1	1.13333	1	2.57	0.178188	1.21682	0.0977594	0.200365
0	57	1	1	0	1	0	1	ALBI 1	0	0	0	0	0	0	0	0	1	1.96667	0	15.67	0.179343	1.21854	0.92341	0.200365
0	63	2	1	0	0	0	1	ALBI 1	0	0	0	1	0	0	0	0	1	2.63333	1	13.5	0.240295	1.3163	0.833973	0.200365
0	68	1	0	1	1	1	1	ALBI 2	1	1	0	0	0	0	0	0	1	1.43333	1	3.47	0.364926	1.57462	0.16548	0.200365
0	77	1	1	0	0	0	1	ALBI 1	0	1	0	1	0	0	0	1	0	1.6	1	16.17	0.142568	1.16627	0.955935	0.200365
0	59	1	0	0	1	1	0	ALBI 2	1	0	1	1	0	0	1	1	0	15.5	0	19.97	0.574472	2.35002	1.03431	0.200365
0	47	1	1	0	0	1	1	ALBI 2	1	0	0	1	0	0	0	0	1	2.23333	1	5.37	0.471788	1.89318	0.349895	0.200365
1	58	1	1	0	1	0	1	ALBI 2	1	0	1	0	0	0	0	1	0	8.36667	0	14.07	0.441826	2.26334	0.514174	-0.283275
0	43	1	1	0	0	0	1	ALBI 2	1	1	1	0	0	1	0	0	1	2.63333	1	3.53	0.587284	2.42297	0.185535	0.200365
0	59	1	1	0	1	0	1	ALBI 2	0	1	0	0	0	0	1	1	0	15.5667	0	20.03	0.171554	1.20708	1.03431	0.200365
0	75	1	0	0	1	0	1	ALBI 1	0	0	0	0	0	0	0	1	1	5.5	0	12.47	0.227614	1.29469	0.740156	0.200365
0	54	1	1	0	1	0	1	ALBI 1	0	0	0	0	0	0	0	0	1	1.76667	0	16.63	0.183364	1.22454	0.955935	0.200365
0	76	1	0	0	0	0	1	ALBI 1	0	0	0	1	0	0	0	1	1	8.6	0	12.87	0.216224	1.27587	0.784187	0.200365
0	73	1	0	0	0	0	1	ALBI 1	0	1	1	0	0	0	1	1	1	20.1333	0	20.43	0.213945	1.27218	1.03431	0.200365
0	63	1	1	0	1	0	1	ALBI 1	0	1	1	0	0	0	0	1	1	5.53333	1	21.5	0.20509	1.258	1.10363	0.200365
0	61	1	1	0	1	0	1	ALBI 2	1	1	1	0	0	0	0	0	1	1.16667	1	2.2	0.426382	1.74332	0.070009	0.200365
0	65	1	1	0	0	1	1	ALBI 1	0	1	1	0	0	0	0	0	1	1.4	1	7.4	0.204865	1.25765	0.532186	0.200365
0	84	1	1	0	0	0	1	ALBI 2	0	1	0	0	0	0	1	1	1	5.8	1	6.63	0.107349	1.12026	0.436529	0.200365
0	68	1	0	1	0	0	1	ALBI 1	1	1	0	1	0	0	1	1	1	10.6333	1	10.63	0.27981	1.38852	0.700107	0.200365
0	39	1	1	0	0	0	1	ALBI 2	0	1	1	1	0	0	0	0	1	2.56667	0	39.03	0.23236	1.30269	1.67601	0.200365
0	60	1	1	0	1	1	0	ALBI 3	0	1	0	0	0	1	0	1	1	1.63333	1	3	0.277185	1.38348	0.116686	0.200365
0	45	1	1	0	0	1	1	ALBI 2	1	0	0	1	0	0	1	1	1	7.4	0	7.4	0.476291	1.90946	0.532186	0.200365
0	65	1	0	0	1	1	1	ALBI 2	1	0	1	0	0	0	1	1	1	12.4667	0	51	0.622211	2.64698	1.67601	0.200365
0	47	1	1	0	1	1	1	ALBI 1	0	1	0	1	0	0	0	0	1	1.8	1	30.23	0.295022	1.41848	1.67601	0.200365
0	51	1	1	0	0	0	1	ALBI 1	1	1	1	0	0	0	0	0	1	9.1	1	13	0.371901	1.59211	0.808771	0.200365
0	46	1	1	0	1	0	1	ALBI 1	1	1	1	0	0	0	0	0	1	2.23333	1	8.5	0.459788	1.85113	0.61156	0.200365
0	73	2	0	1	0	1	1	ALBI 2	1	1	1	0	0	0	0	0	1	3.03333	1	7.43	0.455103	1.83521	0.54718	0.200365
0	67	1	1	0	0	1	1	ALBI 2	1	1	0	1	0	0	0	0	1	2.23333	1	3.2	0.418403	1.7194	0.135977	0.200365
0	61	1	1	0	1	0	1	ALBI 2	1	1	0	1	0	1	0	0	1	1.1	1	1.6	0.625452	2.66988	0.0171297	0.200365
0	65	1	0	0	1	0	0	ALBI 2	1	1	1	1	0	1	0	1	1	1.16667	1	6.77	0.663815	2.97455	0.476124	0.200365
0	71	1	0	1	0	1	1	ALBI 2	1	1	1	1	0	0	0	0	1	2.56667	1	6.57	0.405621	1.68243	0.423672	0.200365
0	55	1	1	0	1	0	1	ALBI 2	0	1	1	1	0	0	0	0	1	2.33333	1	2.67	0.264684	1.35996	0.107178	0.200365
0	68	1	1	0	1	1	1	ALBI 1	0	1	0	1	0	0	0	0	1	2.56667	0	12.97	0.257171	1.34621	0.784187	0.200365
0	66	2	0	1	0	0	1	ALBI 1	1	0	0	1	0	1	0	0	1	1.53333	1	4.63	0.597219	2.48274	0.292197	0.200365
0	68	2	0	1	0	0	1	ALBI 1	1	0	0	1	0	0	1	1	0	20.1333	0	24.6	0.394424	1.65132	1.10363	0.200365
0	47	1	1	0	0	0	1	ALBI 1	0	1	1	1	0	0	0	1	1	9.56667	0	16.47	0.219726	1.2816	0.955935	0.200365
0	65	1	0	0	1	0	1	ALBI 2	0	0	0	0	0	0	0	1	0	2.83333	0	3.97	0.243877	1.32254	0.226666	0.200365
0	40	2	1	0	0	0	1	ALBI 2	1	0	1	0	0	0	0	1	1	6.3	0	14.63	0.522958	2.09625	0.833973	0.200365
0	67	1	0	1	0	0	1	ALBI 1	0	1	1	0	0	0	0	0	1	4.1	1	8.3	0.121184	1.13789	0.57875	0.200365
0	53	1	1	0	0	0	1	ALBI 2	1	0	1	0	0	0	0	0	1	1.16667	1	4.1	0.376051	1.6027	0.258895	0.200365
0	54	1	0	1	0	0	1	ALBI 2	1	1	0	0	0	0	1	1	1	2.93333	0	11.27	0.253548	1.33967	0.700107	0.200365
0	63	2	0	1	0	1	1	ALBI 2	1	0	1	0	0	0	1	1	1	8.56667	0	11.03	0.486504	1.94744	0.700107	0.200365
0	72	1	0	0	0	0	1	ALBI 2	0	1	0	1	0	0	0	1	1	5.83333	0	9.23	0.21628	1.27597	0.628323	0.200365
1	65	1	0	1	1	1	0	ALBI 2	1	0	0	1	0	1	1	1	1	12.4667	0	35.5	0.515099	1.94137	1.03332	-0.283275
1	68	1	1	0	0	0	1	ALBI 2	1	0	0	1	0	0	0	0	1	2.13333	1	3.5	0.345929	2.89077	0.108181	-0.283275
1	42	1	1	0	0	0	1	ALBI 2	0	1	1	1	0	0	0	0	1	3.93333	1	19.67	0.227563	4.39438	0.637688	-0.283275
1	42	1	1	0	0	1	0	ALBI 2	1	0	1	1	0	1	1	1	1	4.2	1	12.73	0.617505	1.61942	0.483479	-0.283275
1	61	1	0	0	1	0	1	ALBI 3	0	1	0	1	1	0	0	1	1	8.06667	0	29.57	0.674904	1.48169	0.833768	-0.283275
1	70	2	0	1	0	1	0	ALBI 3	1	0	0	1	0	0	0	1	0	3.26667	1	3.27	0.348376	2.87046	0.0898574	-0.283275
1	66	1	0	0	0	0	0	ALBI 2	1	0	1	0	1	1	0	1	0	1.63333	1	1.63	0.849344	1.17738	0.0159013	-0.283275
1	81	1	0	0	0	0	0	ALBI 3	1	0	0	1	0	0	1	1	1	13.2	0	27.43	0.308606	3.24037	0.833768	-0.283275
1	52	2	0	1	0	0	1	ALBI 2	1	1	1	1	0	1	1	1	1	2.23333	1	6.53	0.677105	1.47688	0.245654	-0.283275
1	69	1	0	1	1	1	0	ALBI 3	0	0	1	0	0	1	0	1	1	2.46667	1	2.47	0.264912	3.77483	0.0488202	-0.283275
1	50	1	0	0	0	0	1	ALBI 1	0	1	0	1	0	0	0	1	0	9.1	0	24.3	0.251836	3.97084	0.680425	-0.283275
1	79	1	0	0	0	0	0	ALBI 2	0	0	0	0	0	1	0	1	0	1.86667	1	14.97	0.216722	4.61421	0.531896	-0.283275
0	40	2	1	0	0	0	1	ALBI 1	0	1	0	1	0	0	0	0	1	2.86667	0	23.57	0.273054	1.37562	1.10363	0.200365
1	52	1	1	0	1	0	1	ALBI 1	1	1	1	1	0	0	1	1	0	14.8333	0	27.63	0.511352	1.9556	0.833768	-0.283275
1	51	1	1	0	0	0	1	ALBI 2	0	1	1	0	0	0	0	0	1	2.26667	1	5.23	0.17305	5.77868	0.201325	-0.283275
1	42	2	0	0	0	0	1	ALBI 1	1	1	0	0	0	1	0	1	0	1.8	0	21.57	0.74042	1.35059	0.680425	-0.283275
1	66	1	1	0	1	1	1	ALBI 2	1	0	1	1	0	0	1	1	0	12.9667	0	25.77	0.571801	1.74886	0.833768	-0.283275
1	56	1	1	0	1	0	1	ALBI 2	0	1	1	1	0	1	0	0	1	1.8	1	1.8	0.443688	2.25384	0.0321229	-0.283275
1	41	1	1	0	1	0	1	ALBI 2	1	0	1	0	0	1	0	0	1	2.23333	0	19.97	0.673558	1.48465	0.637688	-0.283275
0	64	1	1	0	1	0	1	ALBI 2	0	1	0	1	0	0	0	0	1	1.4	0	20.63	0.204401	1.25691	1.03431	0.200365
1	53	1	1	0	1	1	1	ALBI 1	1	0	1	1	0	0	0	0	1	1.26667	1	3.7	0.600267	1.66593	0.120647	-0.283275
1	68	1	1	0	0	0	1	ALBI 2	1	0	1	1	0	1	0	1	1	2.13333	1	10.4	0.604342	1.65469	0.420303	-0.283275
1	68	2	1	0	0	1	1	ALBI 2	0	1	1	1	0	0	0	0	1	2.06667	1	5.73	0.344884	2.89952	0.230486	-0.283275
1	83	1	0	0	0	0	1	ALBI 2	1	1	1	1	0	1	1	1	0	5.36667	0	19.4	0.671255	1.48975	0.612094	-0.283275
1	65	1	1	0	0	1	1	ALBI 2	0	1	0	1	0	0	0	1	0	2.33333	1	5.07	0.205647	4.8627	0.194212	-0.283275
1	72	2	0	0	0	0	1	ALBI 2	1	0	0	1	0	0	0	1	0	1.53333	0	14.97	0.566912	1.76394	0.531896	-0.283275
1	69	2	0	0	1	0	1	ALBI 2	1	0	0	1	0	0	0	1	0	3.4	0	12.63	0.648871	1.54114	0.469693	-0.283275
1	52	1	0	1	1	1	1	ALBI 2	1	1	1	1	0	1	1	1	1	3.86667	0	18.1	0.713363	1.40181	0.612094	-0.283275
0	46	1	1	0	1	0	1	ALBI 1	1	1	0	1	0	0	0	0	1	2.43333	0	21.3	0.46098	1.85522	1.03431	0.200365
1	83	2	1	0	0	1	1	ALBI 2	0	1	1	1	0	0	1	1	0	17.8	0	22.27	0.314959	3.17502	0.680425	-0.283275
0	76	1	0	0	0	0	1	ALBI 2	0	0	1	1	0	1	0	0	1	1.9	0	2.4	0.443434	1.79673	0.070009	0.200365
0	58	1	1	0	0	0	1	ALBI 2	0	0	0	1	0	1	0	0	1	1.93333	0	1.93	0.313846	1.4574	0.0609831	0.200365
0	28	1	1	0	0	0	0	ALBI 2	1	0	1	1	0	0	0	1	0	2	1	7.23	0.369673	1.58648	0.517758	0.200365
1	53	1	1	0	0	0	1	ALBI 1	1	0	1	1	0	1	0	0	1	1.86667	0	16.37	0.636227	1.57177	0.589368	-0.283275
1	63	1	1	0	1	0	1	ALBI 2	1	1	1	0	0	0	0	1	0	1.03333	0	14.23	0.421971	2.36983	0.514174	-0.283275
1	25	1	1	0	1	0	1	ALBI 1	1	0	1	1	0	0	1	1	1	3.2	0	20.2	0.580538	1.72254	0.637688	-0.283275
1	66	1	0	1	0	1	1	ALBI 2	1	1	0	1	0	0	1	1	0	15.4333	0	19.9	0.355961	2.8093	0.637688	-0.283275
1	76	1	0	0	0	0	0	ALBI 3	1	1	1	0	0	0	0	0	0	3.36667	1	15.67	0.309581	3.23017	0.569315	-0.283275
1	87	1	1	0	0	1	1	ALBI 2	1	0	1	0	0	0	0	0	1	2.03333	1	8.6	0.382507	2.61433	0.387383	-0.283275
1	47	1	0	0	1	0	1	ALBI 2	1	0	1	1	0	0	0	0	1	2.8	0	14.6	0.64287	1.55553	0.514174	-0.283275
1	78	2	0	1	0	1	1	ALBI 2	1	1	1	0	0	0	0	0	1	1.7	1	1.7	0.443933	2.25259	0.0212703	-0.283275
0	57	1	1	0	0	1	1	ALBI 2	0	0	0	0	0	1	0	0	1	1.4	1	6.77	0.331913	1.49681	0.476124	0.200365
1	44	1	1	0	0	1	1	ALBI 2	1	1	1	0	0	1	0	0	1	3.83333	1	3.83	0.66332	1.50757	0.139748	-0.283275
1	75	2	1	0	0	1	1	ALBI 2	1	0	0	1	0	0	0	1	0	3.6	0	11.1	0.52874	1.89129	0.431641	-0.283275
1	65	1	1	0	1	0	1	ALBI 2	1	1	1	0	0	0	0	0	1	3	1	5.33	0.417573	2.39479	0.20849	-0.283275
1	44	1	1	0	1	0	1	ALBI 2	1	1	1	0	0	1	0	0	1	1.9	1	1.9	0.659586	1.5161	0.0375983	-0.283275
1	67	1	1	0	1	0	1	ALBI 2	1	1	1	1	0	1	0	1	1	3.23333	1	10.03	0.671409	1.4894	0.398121	-0.283275
1	47	1	1	0	1	1	1	ALBI 2	1	0	0	1	0	0	0	1	1	3.86667	0	12.97	0.551013	1.81484	0.483479	-0.283275
1	40	1	0	0	1	0	1	ALBI 1	1	1	0	1	1	1	0	1	0	3.13333	0	12.87	0.94074	1.06299	0.483479	-0.283275
1	71	1	1	0	1	0	1	ALBI 2	1	1	1	1	0	0	0	1	1	3.23333	1	7.8	0.468508	2.13444	0.346949	-0.283275
1	56	2	0	1	0	1	0	ALBI 3	0	0	1	1	0	0	0	0	1	2.63333	0	7.13	0.216889	4.61064	0.301952	-0.283275
0	63	1	1	0	1	0	1	ALBI 2	1	0	0	0	0	1	1	1	0	14.8333	0	19.3	0.567019	2.30957	0.992797	0.200365
1	45	2	1	0	0	0	1	ALBI 2	1	1	0	0	0	0	0	1	0	2.76667	0	11.73	0.43905	2.27764	0.443787	-0.283275
1	43	1	1	0	1	0	1	ALBI 2	1	1	0	1	0	0	0	1	0	6.8	0	6.8	0.467717	2.13804	0.293547	-0.283275
1	60	2	0	0	0	0	1	ALBI 1	1	0	0	0	0	1	0	1	0	9.83333	0	14.3	0.715331	1.39796	0.514174	-0.283275
1	59	1	1	0	1	1	1	ALBI 1	1	0	0	0	0	1	0	1	0	2.1	0	10.2	0.654804	1.52718	0.398121	-0.283275
1	61	1	0	1	1	0	1	ALBI 2	1	1	0	1	0	0	0	0	1	2.13333	0	7.77	0.362514	2.75851	0.337356	-0.283275
1	43	1	1	0	1	1	1	ALBI 2	1	0	0	1	0	1	0	1	0	4.23333	0	9.5	0.739904	1.35153	0.387383	-0.283275
1	55	2	1	0	0	1	0	ALBI 2	0	1	1	0	0	1	0	1	0	2.33333	1	7.03	0.378904	2.63919	0.301952	-0.283275
1	74	1	1	0	1	0	1	ALBI 2	0	0	0	1	0	1	0	1	0	2	0	6.47	0.352303	2.83846	0.238004	-0.283275
1	55	1	1	0	1	1	0	ALBI 3	1	0	1	1	1	0	0	0	1	1.2	1	3.3	0.81391	1.22864	0.0959166	-0.283275
0	60	1	1	0	1	0	1	ALBI 1	0	0	0	1	0	0	0	1	0	1.26667	0	8.27	0.216342	1.27607	0.56274	0.200365
0	79	1	0	0	0	0	1	ALBI 1	1	0	1	1	0	0	0	0	1	1.53333	1	6.57	0.495296	1.98136	0.423672	0.200365
1	42	1	0	0	1	0	1	ALBI 2	1	1	0	0	1	0	0	1	0	3.2	0	5.67	0.843078	1.18613	0.223041	-0.283275
0	26	2	1	0	0	0	1	ALBI 1	0	1	0	1	0	0	0	0	1	2.03333	0	7.73	0.29885	1.42623	0.54718	0.200365
0	54	1	1	0	1	0	1	ALBI 1	0	0	0	0	0	0	0	0	1	2.23333	0	12.17	0.183364	1.22454	0.740156	0.200365
0	81	1	1	0	0	0	1	ALBI 1	0	1	1	1	0	1	1	1	0	17.57	0	22.03	0.316552	1.46317	1.10363	0.200365
1	53	1	1	0	1	0	1	ALBI 2	1	1	1	0	0	0	1	1	0	2.86667	0	7.33	0.444135	2.25157	0.319216	-0.283275
1	49	1	1	0	1	0	1	ALBI 2	0	0	1	0	0	0	1	1	1	6.03333	0	13.77	0.232796	4.2956	0.514174	-0.283275
0	68	1	0	1	1	0	1	ALBI 2	1	0	0	0	0	1	0	1	1	4.63333	1	8.37	0.487982	1.95306	0.59502	0.200365
1	64	1	1	0	0	0	1	ALBI 1	0	1	0	1	0	0	0	1	1	4.73	0	7.4	0.157527	6.34812	0.328112	-0.283275
